# Supplementary material for: Walking Ability After Microsurgical Reconstruction of Pediatric Popliteal Pterygium Syndrome—A Case Report
Source: J Pers Med. 2024 Nov 7;14(11):1097. doi: 10.3390/jpm14111097 (PMC11595770; doi:10.3390/jpm14111097)
Supplement: Supplementary file 1 [file jpm-14-01097-s001.zip]

Archive with 1 entries (1 files):
- jpm-3187609-supplementary (1).mp4
